# Supplementary material for: Systematic genomic analysis reveals the complementary aerobic and anaerobic respiration capacities of the human gut microbiota
Source: Front Microbiol. 2014 Dec 5;5:674. doi: 10.3389/fmicb.2014.00674 (PMC4257093; doi:10.3389/fmicb.2014.00674)
Supplement: Supplementary file 1 [file Table1.XLSX]

## Sheet: Table S1
Table S1. Distribution of terminal reductases into reference genomes. Numbers of copies of certain reductase in current genome are shown; "-" means the absence of current reductase in genome. 1 Predicted reductases are marked by blue font, for references to previously known reductases see Table S2.
Genome project status	Genome completeness		Genome		Aerobic reductases1						Anaerobic reductases1																										Oxygen preferences
	% of found essential genes	Based on the genome length	Genome name	NCBI Taxonomy ID	Cyo	Qox	Cta	Cco	Cyf	Cyd	Nar	Nap	Nrf	NirK	Nor	Nos	Ttr	Phs	Tsr	Dsr	Psr	Apr	HdrAB	Tor	Dms	Ynf	Frd	Ydh	Arr	Arx	Hyc	Hyf	Mbh	Ech	Coo	PF00384, unknown specificities	Results of this work	Literature data for microbial genus (PMID)	IMG metadata	IMG phenotypes/metabolism from pathway assertion
Draft	96.2264	Probably complete	[Bacteroides] pectinophilus ATCC 43243	483218	-	-	-	-	-	-	-	-	-	-	-	-	-	-	-	-	-	-	-	-	-	-	-	-	-	-	-	-	-	-	-	-	Anaerobic	Obiligate anaerobe (3777933)	Anaerobe	NO DATA
Draft	97.1698	Probably complete	Acidaminococcus sp. D21	563191	-	-	-	-	-	-	-	-	-	-	-	-	-	-	-	-	-	-	-	-	-	-	-	-	-	-	-	-	-	-	-	-	Anaerobic	Obiligate anaerobe (11036038)	Anaerobe	NO DATA
Draft	98.1132	Probably complete	Acinetobacter junii SH205	575587	1	-	-	-	-	2	1	-	-	-	-	-	-	-	-	-	-	-	-	-	-	-	-	-	-	-	-	-	-	-	-	-	Aerophilic	Aerobe (reviewed in 25046162)	Aerobe	Aerobe (Aerobe)
Draft	96.2264	Probably complete	Actinomyces odontolyticus ATCC 17982	411466	-	-	-	-	-	1	1	-	-	1	-	-	-	-	-	-	-	-	-	-	-	-	1	-	-	-	-	-	-	-	-	-	Microaerophilic	Facultative anaerobe (reviewed in 25046162)	Aerobe	Aerobe (Aerobe)
Finished	100	Finished	Akkermansia muciniphila ATCC BAA-835	349741	-	-	-	-	-	1	-	-	-	-	-	-	-	-	-	-	-	-	-	-	-	-	1	-	-	-	-	-	-	-	-	-	Microaerophilic	Obiligate anaerobe (15388697)	Anaerobe	Aerobe (Aerobe)
Draft	96.2617	Incomplete	Alistipes indistinctus YIT 12060	742725	-	-	-	-	-	1	-	-	-	-	-	-	-	-	-	-	-	-	-	-	-	-	1	-	-	-	-	1	-	-	-	-	At least microaerophilic	Obiligate anaerobe (reviewed in 25046162)	Anaerobe	Aerobe (Aerobe)
Draft	95.283	Probably complete	Anaerobaculum hydrogeniformans BAA-1850	592015	-	-	-	-	-	-	-	-	-	-	-	-	-	-	-	-	-	-	-	-	-	-	-	-	-	-	-	-	1	-	-	-	Anaerobic	Anaerobe (11837298)	NO DATA	NO DATA
Draft	96.2264	Incomplete	Anaerococcus hydrogenalis DSM 7454	561177	-	-	-	-	-	-	-	-	-	-	-	-	-	-	-	-	-	-	-	-	-	-	-	-	-	-	-	-	-	-	-	-	Probably anaerobic	Obiligate anaerobe (reviewed in 25046162)	Anaerobe	NO DATA
Draft	98.1132	Incomplete	Anaerofustis stercorihominis DSM 17244	445971	-	-	-	-	-	-	-	-	-	-	-	-	-	-	-	-	-	-	-	-	-	-	-	-	-	-	-	-	-	-	-	-	Probably anaerobic	Obiligate anaerobe (16701499)	Anaerobe	NO DATA
Draft	96.2264	Probably complete	Anaerostipes caccae DSM 14662	411490	-	-	-	-	-	-	-	-	-	-	-	-	-	-	-	-	-	-	-	-	-	-	-	-	-	-	-	-	-	-	-	-	Anaerobic	Anaerobe (19666785)	Anaerobe	NO DATA
Draft	95.283	Incomplete	Anaerostipes sp. 3_2_56FAA	665937	-	-	-	-	-	-	-	-	-	-	-	-	-	-	-	-	-	-	1	-	-	-	-	-	-	-	-	-	-	-	-	-	Probably anaerobic	Anaerobe (19666785)	Anaerobe	NO DATA
Draft	97.1698	Probably complete	Anaerotruncus colihominis DSM 17241	445972	-	-	-	-	-	-	-	-	-	-	-	-	-	-	-	-	-	-	-	-	-	-	-	-	-	-	-	-	-	-	-	4	Anaerobic	Obiligate anaerobe (reviewed in 25046162)	Anaerobe	NO DATA
Finished	100	Finished	Bacillus subtilis subtilis 168	224308	-	1	1	-	-	2	1	-	-	-	-	-	-	-	-	-	-	-	-	-	-	-	-	-	-	-	-	-	-	-	-	2	Aerophilic	Aerobe (9852001, 23880299)	Aerobe	Aerobe (Aerobe)
Draft	97.1698	Probably complete	Bacteroides caccae ATCC 43185	411901	-	-	-	-	-	1	-	-	1	-	-	-	-	-	-	-	-	-	-	-	-	-	1	-	-	-	-	-	-	-	-	-	Microaerophilic	Anaerobe or microaerophile (reviewed in 25046162)	Anaerobe	Aerobe (Aerobe)
Draft	97.1698	Probably complete	Bacteroides cellulosilyticus DSM 14838	537012	-	-	-	-	-	1	-	-	1	-	-	-	-	-	-	-	-	-	-	-	-	-	1	-	-	-	-	-	-	-	-	-	Microaerophilic	Anaerobe or microaerophile (reviewed in 25046162)	Aerobe	Aerobe (Aerobe)
Draft	98.1132	Incomplete	Bacteroides coprocola M16, DSM 17136	470145	-	-	-	-	-	1	-	-	-	-	-	-	-	-	-	-	-	-	-	-	-	-	1	-	-	-	-	-	-	-	-	-	At least microaerophilic	Anaerobe or microaerophile (reviewed in 25046162)	Anaerobe	Aerobe (Aerobe)
Draft	98.1132	Incomplete	Bacteroides coprophilus DSM 18228	547042	-	-	-	-	-	1	-	-	-	-	-	-	-	-	-	-	-	-	-	-	-	-	1	-	-	-	-	-	-	-	-	-	At least microaerophilic	Anaerobe or microaerophile (reviewed in 25046162)	Aerobe	Aerobe (Aerobe)
Draft	98.1132	Probably complete	Bacteroides dorei DSM 17855	483217	-	-	-	-	-	1	-	-	-	-	-	-	-	-	-	-	-	-	1	-	-	-	1	-	-	-	-	-	-	-	-	-	Microaerophilic	Anaerobe or microaerophile (reviewed in 25046162)	Anaerobe	Aerobe (Aerobe)
Draft	96.2264	Incomplete	Bacteroides eggerthii 1_2_48FAA	665953	-	-	-	-	-	1	-	-	-	-	-	-	-	-	-	-	-	-	-	-	-	-	1	-	-	-	-	-	-	-	-	-	At least microaerophilic	Anaerobe or microaerophile (reviewed in 25046162)	Aerobe	Aerobe (Aerobe)
Draft	96.2264	Incomplete	Bacteroides eggerthii DSM 20697	483216	-	-	-	-	-	1	-	-	-	-	-	-	-	-	-	-	-	-	-	-	-	-	1	-	-	-	-	-	-	-	-	-	At least microaerophilic	Anaerobe or microaerophile (reviewed in 25046162)	Anaerobe	Aerobe (Aerobe)
Draft	97.1698	Probably complete	Bacteroides finegoldii DSM 17565	483215	-	-	-	-	-	1	-	-	-	-	-	-	-	-	-	-	-	-	-	-	-	-	1	-	-	-	-	-	-	-	-	-	Microaerophilic	Anaerobe or microaerophile (reviewed in 25046162)	Aerobe	NO DATA
Draft	97.1698	Probably complete	Bacteroides fragilis 3_1_12	457424	-	-	-	-	-	1	-	-	1	-	-	-	-	-	-	-	-	-	-	-	-	-	1	-	-	-	-	-	-	-	-	-	Microaerophilic	Anaerobe or microaerophile (reviewed in 25046162)	Anaerobe	Aerobe (Aerobe)
Finished	96.2264	Finished	Bacteroides fragilis NCTC 9343	272559	-	-	-	-	-	1	-	-	1	-	-	-	-	-	-	-	-	-	-	-	-	-	1	-	-	-	-	-	-	-	-	-	Microaerophilic	Anaerobe or microaerophile (reviewed in 25046162)	Anaerobe	Aerobe (Aerobe)
Finished	96.2264	Finished	Bacteroides fragilis YCH46	295405	-	-	-	-	-	1	-	-	1	-	-	-	-	-	-	-	-	-	-	-	-	-	1	-	-	-	-	-	-	-	-	-	Microaerophilic	Anaerobe or microaerophile (reviewed in 25046162)	Anaerobe	Aerobe (Aerobe)
Draft	98.1132	Probably complete	Bacteroides intestinalis 341, DSM 17393	471870	-	-	-	-	-	1	-	-	1	-	-	-	-	-	-	-	-	-	-	-	-	-	1	-	-	-	-	-	-	-	-	-	Microaerophilic	Anaerobe or microaerophile (reviewed in 25046162)	Anaerobe	Aerobe (Aerobe)
Draft	95.283	Probably complete	Bacteroides ovatus ATCC 8483	411476	-	-	-	-	-	1	-	-	1	-	-	-	-	-	-	-	-	-	-	-	-	-	1	-	-	-	-	-	-	-	-	-	Microaerophilic	Anaerobe or microaerophile (reviewed in 25046162)	Anaerobe	Aerobe (Aerobe)
Draft	98.1132	Probably complete	Bacteroides ovatus SD CC 2a	702444	-	-	-	-	-	1	-	-	1	-	-	-	-	-	-	-	-	-	-	-	-	-	1	-	-	-	-	-	-	-	-	-	Microaerophilic	Anaerobe or microaerophile (reviewed in 25046162)	Aerobe	Aerobe (Aerobe)
Draft	97.1698	Probably complete	Bacteroides ovatus SD CMC 3f	702443	-	-	-	-	-	1	-	-	1	-	-	-	-	-	-	-	-	-	-	-	-	-	1	-	-	-	-	-	-	-	-	-	Microaerophilic	Anaerobe or microaerophile (reviewed in 25046162)	Anaerobe	Aerobe (Aerobe)
Draft	97.1698	Incomplete	Bacteroides plebeius M12, DSM 17135	484018	-	-	-	-	-	1	-	-	1	-	-	-	-	-	-	-	-	-	-	-	-	-	1	-	-	-	-	-	-	-	-	-	Microaerophilic	Anaerobe or microaerophile (reviewed in 25046162)	Anaerobe	Aerobe (Aerobe)
Draft	97.1698	Probably complete	Bacteroides sp. 1_1_30	457387	-	-	-	-	-	1	-	-	1	-	-	-	-	-	-	-	-	-	-	-	-	-	1	-	-	-	-	-	-	-	-	-	Microaerophilic	Anaerobe or microaerophile (reviewed in 25046162)	Anaerobe	Aerobe (Aerobe)
Draft	95.283	Probably complete	Bacteroides sp. 1_1_6	469586	-	-	-	-	-	1	-	-	1	-	-	-	-	-	-	-	-	-	-	-	-	-	1	-	-	-	-	-	-	-	-	-	Microaerophilic	Anaerobe or microaerophile (reviewed in 25046162)	Anaerobe	Aerobe (Aerobe)
Draft	96.2617	Probably complete	Bacteroides sp. 2_1_16	469587	-	-	-	-	-	1	-	-	1	-	-	-	-	-	-	-	-	-	-	-	-	-	1	-	-	-	-	-	-	-	-	-	Microaerophilic	Anaerobe or microaerophile (reviewed in 25046162)	Anaerobe	Aerobe (Aerobe)
Draft	98.1132	Probably complete	Bacteroides sp. 2_1_22	469588	-	-	-	-	-	1	-	-	1	-	-	-	-	-	-	-	-	-	-	-	-	-	1	-	-	-	-	-	-	-	-	-	Microaerophilic	Anaerobe or microaerophile (reviewed in 25046162)	Anaerobe	Aerobe (Aerobe)
Draft	99.0566	Probably complete	Bacteroides sp. 2_1_33B	469589	-	-	-	-	-	1	-	-	1	-	-	-	-	-	-	-	-	-	-	-	-	-	1	-	-	-	-	-	-	-	-	-	Microaerophilic	Anaerobe or microaerophile (reviewed in 25046162)	Anaerobe	Aerobe (Aerobe)
Draft	99.0566	Probably complete	Bacteroides sp. 2_1_7	457388	-	-	-	-	-	1	-	-	1	-	-	-	-	-	-	-	-	-	-	-	-	-	1	-	-	-	-	-	-	-	-	-	Microaerophilic	Anaerobe or microaerophile (reviewed in 25046162)	Anaerobe	Aerobe (Aerobe)
Draft	97.1698	Probably complete	Bacteroides sp. 2_2_4	469590	-	-	-	-	-	1	-	-	1	-	-	-	-	-	-	-	-	-	-	-	-	-	1	-	-	-	-	-	-	-	-	-	Microaerophilic	Anaerobe or microaerophile (reviewed in 25046162)	Anaerobe	Aerobe (Aerobe)
Draft	98.1132	Probably complete	Bacteroides sp. 20_3	469591	-	-	-	-	-	1	-	-	1	-	-	-	-	-	-	-	-	-	-	-	-	-	1	-	-	-	-	-	-	-	-	-	Microaerophilic	Anaerobe or microaerophile (reviewed in 25046162)	NO DATA	Aerobe (Aerobe)
Draft	97.1698	Probably complete	Bacteroides sp. 3_1_19	469592	-	-	-	-	-	1	-	-	1	-	-	-	-	-	-	-	-	-	-	-	-	-	1	-	-	-	-	-	-	-	-	-	Microaerophilic	Anaerobe or microaerophile (reviewed in 25046162)	Facultative	Aerobe (Aerobe)
Draft	96.2264	Probably complete	Bacteroides sp. 3_1_23	457390	-	-	-	-	-	1	-	-	1	-	-	-	-	-	-	-	-	-	-	-	-	-	1	-	-	-	-	-	-	-	-	-	Microaerophilic	Anaerobe or microaerophile (reviewed in 25046162)	NO DATA	Aerobe (Aerobe)
Draft	98.1132	Probably complete	Bacteroides sp. 3_1_33FAA	457391	-	-	-	-	-	1	-	-	-	-	-	-	-	-	-	-	-	-	-	-	-	-	1	-	-	-	-	-	-	-	-	-	Microaerophilic	Anaerobe or microaerophile (reviewed in 25046162)	Anaerobe	Aerobe (Aerobe)
Draft	96.2264	Probably complete	Bacteroides sp. 3_1_40A	469593	-	-	-	-	-	1	-	-	-	-	-	-	-	-	-	-	-	-	-	-	-	-	1	-	-	-	-	-	-	-	-	-	Microaerophilic	Anaerobe or microaerophile (reviewed in 25046162)	NO DATA	Aerobe (Aerobe)
Draft	96.2264	Probably complete	Bacteroides sp. 3_2_5	457392	-	-	-	-	-	1	-	-	2	-	-	-	-	-	-	-	-	-	-	-	-	-	1	-	-	-	-	-	-	-	-	-	Microaerophilic	Anaerobe or microaerophile (reviewed in 25046162)	Anaerobe	NO DATA
Draft	95.283	Incomplete	Bacteroides sp. 4_1_36	457393	-	-	-	-	-	1	-	-	-	-	-	-	-	-	-	-	-	-	-	-	-	-	1	-	-	-	-	-	-	-	-	-	At least microaerophilic	Anaerobe or microaerophile (reviewed in 25046162)	NO DATA	Aerobe (Aerobe)
Draft	95.283	Probably complete	Bacteroides sp. 4_3_47FAA	457394	-	-	-	-	-	1	-	-	-	-	-	-	-	-	-	-	-	-	-	-	-	-	1	-	-	-	-	-	-	-	-	-	Microaerophilic	Anaerobe or microaerophile (reviewed in 25046162)	Anaerobe	Aerobe (Aerobe)
Draft	98.1132	Probably complete	Bacteroides sp. 9_1_42FAA	457395	-	-	-	-	-	1	-	-	-	-	-	-	-	-	-	-	-	-	-	-	-	-	1	-	-	-	-	-	-	-	-	-	Microaerophilic	Anaerobe or microaerophile (reviewed in 25046162)	Anaerobe	Aerobe (Aerobe)
Draft	98.1132	Probably complete	Bacteroides sp. D1	556258	-	-	-	-	-	1	-	-	1	-	-	-	-	-	-	-	-	-	-	-	-	-	1	-	-	-	-	-	-	-	-	-	Microaerophilic	Anaerobe or microaerophile (reviewed in 25046162)	Anaerobe	Aerobe (Aerobe)
Draft	95.283	Probably complete	Bacteroides sp. D2	556259	-	-	-	-	-	1	-	-	1	-	-	-	-	-	-	-	-	-	-	-	-	-	1	-	-	-	-	-	-	-	-	-	Microaerophilic	Anaerobe or microaerophile (reviewed in 25046162)	Anaerobe	Aerobe (Aerobe)
Draft	96.2264	Incomplete	Bacteroides sp. D20	585543	-	-	-	-	-	1	-	-	1	-	-	-	-	-	-	-	-	-	-	-	-	-	1	-	-	-	-	-	-	-	-	-	At least microaerophilic	Anaerobe or microaerophile (reviewed in 25046162)	Anaerobe	Aerobe (Aerobe)
Draft	97.1698	Probably complete	Bacteroides sp. D22	585544	-	-	-	-	-	1	-	-	1	-	-	-	-	-	-	-	-	-	-	-	-	-	1	-	-	-	-	-	-	-	-	-	Microaerophilic	Anaerobe or microaerophile (reviewed in 25046162)	Anaerobe	NO DATA
Draft	97.1698	Incomplete	Bacteroides stercoris ATCC 43183	449673	-	-	-	-	-	1	-	-	-	-	-	-	-	-	-	-	-	-	-	-	-	-	1	-	-	-	-	-	-	-	-	-	At least microaerophilic	Anaerobe or microaerophile (reviewed in 25046162)	Anaerobe	Aerobe (Aerobe)
Finished	100	Finished	Bacteroides thetaiotaomicron VPI-5482	226186	-	-	-	-	-	1	-	-	1	-	-	-	-	-	-	-	-	-	-	-	-	-	1	-	-	-	-	-	-	-	-	-	Microaerophilic	Anaerobe or microaerophile (reviewed in 25046162)	Aerobe	Aerobe (Aerobe)
Draft	96.2264	Probably complete	Bacteroides uniformis ATCC 8492	411479	-	-	-	-	-	1	-	-	1	-	-	-	-	-	-	-	-	-	-	-	-	-	1	-	-	-	-	-	-	-	-	-	Microaerophilic	Anaerobe or microaerophile (reviewed in 25046162)	Anaerobe	Aerobe (Aerobe)
Finished	98.1132	Finished	Bacteroides vulgatus ATCC 8482	435590	-	-	-	-	-	1	-	-	-	-	-	-	-	-	-	-	-	-	-	-	-	-	1	-	-	-	-	-	-	-	-	-	Microaerophilic	Anaerobe or microaerophile (reviewed in 25046162)	Anaerobe	Aerobe (Aerobe)
Draft	97.1963	Probably complete	Bacteroides vulgatus PC510	702446	-	-	-	-	-	1	-	-	-	-	-	-	-	-	-	-	-	-	-	-	-	-	1	-	-	-	-	-	-	-	-	-	Microaerophilic	Anaerobe or microaerophile (reviewed in 25046162)	Anaerobe	Aerobe (Aerobe)
Draft	97.1698	Probably complete	Bacteroides xylanisolvens SD CC 1b	702447	-	-	-	-	-	1	-	-	1	-	-	-	-	-	-	-	-	-	-	-	-	-	1	-	-	-	-	-	-	-	-	-	Microaerophilic	Anaerobe or microaerophile (reviewed in 25046162)	Anaerobe	Aerobe (Aerobe)
Finished	97.1698	Finished	Bacteroides xylanisolvens XB1A	657309	-	-	-	-	-	1	-	-	1	-	-	-	-	-	-	-	-	-	-	-	-	-	1	-	-	-	-	-	-	-	-	-	Microaerophilic	Anaerobe or microaerophile (reviewed in 25046162)	Anaerobe	NO DATA
Draft	94.3925	Probably complete	Bifidobacterium adolescentis L2-32	411481	-	-	-	-	-	-	-	-	-	-	-	-	-	-	-	-	-	-	-	-	-	-	-	-	-	-	-	-	-	-	-	-	Anaerobic	Anaerobe (12381787)	Anaerobe	NO DATA
Draft	96.2264	Probably complete	Bifidobacterium angulatum DSM 20098	518635	-	-	-	-	-	-	-	-	-	-	-	-	-	-	-	-	-	-	-	-	-	-	-	-	-	-	-	-	-	-	-	-	Anaerobic	Anaerobe (12381787)	Anaerobe	NO DATA
Finished	96.2264	Finished	Bifidobacterium animalis lactis AD011	442563	-	-	-	-	-	-	-	-	-	-	-	-	-	-	-	-	-	-	-	-	-	-	-	-	-	-	-	-	-	-	-	-	Anaerobic	Anaerobe (12381787)	Anaerobe	NO DATA
Draft	95.283	Probably complete	Bifidobacterium bifidum NCIMB 41171	398513	-	-	-	-	-	-	-	-	-	-	-	-	-	-	-	-	-	-	-	-	-	-	-	-	-	-	-	-	-	-	-	-	Anaerobic	Anaerobe (12381787)	Anaerobe	NO DATA
Draft	95.3271	Probably complete	Bifidobacterium breve DSM 20213	518634	-	-	-	-	-	-	-	-	-	-	-	-	-	-	-	-	-	-	-	-	-	-	-	-	-	-	-	-	-	-	-	-	Anaerobic	Anaerobe (12381787)	Anaerobe	NO DATA
Draft	96.2264	Probably complete	Bifidobacterium catenulatum DSM 16992	566552	-	-	-	-	-	-	-	-	-	-	-	-	-	-	-	-	-	-	-	-	-	-	-	-	-	-	-	-	-	-	-	-	Anaerobic	Anaerobe (12381787)	Anaerobe	NO DATA
Draft	95.283	Probably complete	Bifidobacterium dentium ATCC 27678	473819	-	-	-	-	-	-	-	-	-	-	-	-	-	-	-	-	-	-	-	-	-	-	-	-	-	-	-	-	-	-	-	-	Anaerobic	Anaerobe (12381787)	Anaerobe	NO DATA
Draft	96.2264	Probably complete	Bifidobacterium gallicum DSM 20093	561180	-	-	-	-	-	-	-	-	-	-	-	-	-	-	-	-	-	-	-	-	-	-	-	-	-	-	-	-	-	-	-	-	Anaerobic	Anaerobe (12381787)	Anaerobe	NO DATA
Finished	97.1698	Finished	Bifidobacterium longum DJO10A	205913	-	-	-	-	-	-	-	-	-	-	-	-	-	-	-	-	-	-	1	-	-	-	-	-	-	-	-	-	-	-	-	-	Anaerobic	Anaerobe (12381787)	Anaerobe	NO DATA
Finished	97.1698	Finished	Bifidobacterium longum infantis 157F-NC	565040	-	-	-	-	-	-	-	-	-	-	-	-	-	-	-	-	-	-	-	-	-	-	-	-	-	-	-	-	-	-	-	-	Anaerobic	Anaerobe (12381787)	Anaerobe	NO DATA
Finished	93.3962	Finished	Bifidobacterium longum infantis ATCC 15697	391904	-	-	-	-	-	-	-	-	-	-	-	-	-	-	-	-	-	-	-	-	-	-	-	-	-	-	-	-	-	-	-	-	Anaerobic	Anaerobe (12381787)	Anaerobe	NO DATA
Draft	97.1698	Probably complete	Bifidobacterium longum longum ATCC 55813	548480	-	-	-	-	-	-	-	-	-	-	-	-	-	-	-	-	-	-	-	-	-	-	-	-	-	-	-	-	-	-	-	-	Anaerobic	Anaerobe (12381787)	Anaerobe	NO DATA
Draft	97.1698	Probably complete	Bifidobacterium longum longum CCUG 52486	537937	-	-	-	-	-	-	-	-	-	-	-	-	-	-	-	-	-	-	-	-	-	-	-	-	-	-	-	-	-	-	-	-	Anaerobic	Anaerobe (12381787)	Anaerobe	NO DATA
Finished	95.283	Finished	Bifidobacterium longum longum JCM 1217	565042	-	-	-	-	-	-	-	-	-	-	-	-	-	-	-	-	-	-	-	-	-	-	-	-	-	-	-	-	-	-	-	-	Anaerobic	Anaerobe (12381787)	Anaerobe	NO DATA
Finished	97.1698	Finished	Bifidobacterium longum NCC2705	206672	-	-	-	-	-	-	-	-	-	-	-	-	-	-	-	-	-	-	-	-	-	-	-	-	-	-	-	-	-	-	-	-	Anaerobic	Anaerobe (12381787)	Anaerobe	NO DATA
Draft	96.2264	Probably complete	Bifidobacterium pseudocatenulatum DSM 20438	547043	-	-	-	-	-	-	-	-	-	-	-	-	-	-	-	-	-	-	-	-	-	-	-	-	-	-	-	-	-	-	-	-	Anaerobic	Anaerobe (12381787)	Anaerobe	NO DATA
Draft	95.283	Probably complete	Bilophila wadsworthia 3_1_6	563192	-	-	-	-	-	1	1	1	1	-	-	-	-	1	-	1	-	-	-	-	1	-	1	-	-	1	-	-	-	1	1	1	Microaerophilic	Obiligate anaerobe (reviewed in 25046162)	Aerobe	Aerobe (Aerobe)
Draft	96.2264	Probably complete	Blautia hansenii VPI C7-24, DSM 20583	537007	-	-	-	-	-	-	-	-	-	-	-	-	-	-	-	-	-	-	-	-	-	-	-	-	-	-	-	-	-	-	-	-	Anaerobic	Anaerobe (18676476)	Anaerobe	NO DATA
Draft	92.4528	Probably complete	Blautia hydrogenotrophica DSM 10507	476272	-	-	-	-	-	-	-	-	-	-	-	-	-	-	-	-	-	-	-	-	-	-	-	-	-	-	-	-	-	-	-	-	Anaerobic	Anaerobe (18676476)	Anaerobe	NO DATA
Draft	98.1132	Incomplete	Burkholderiales bacterium 1_1_47	469610	-	-	-	-	-	1	1	1	-	-	-	-	-	2	1	-	-	1	-	-	-	-	1	2	1	-	-	-	-	-	-	3	At least microaerophilic	NO DATA	Facultative	Aerobe (Aerobe)
Draft	96.2264	Incomplete	Butyrivibrio crossotus DSM 2876	511680	-	-	-	-	-	-	-	-	-	-	-	-	-	-	-	-	-	-	-	-	-	-	-	-	-	-	-	-	-	-	-	-	Probably anaerobic	Anaerobe (reviewed in 25046162)	Anaerobe	NO DATA
Finished	100	Finished	Butyrivibrio fibrisolvens 16/4	657324	-	-	-	-	-	-	-	-	-	-	-	-	-	-	-	-	-	-	-	-	-	-	-	-	-	-	-	-	-	1	-	-	Anaerobic	Anaerobe (reviewed in 25046162)	Anaerobe	NO DATA
Draft	97.1698	Probably complete	Campylobacter coli JV20	864566	-	-	-	1	-	1	-	1	1	-	-	-	-	-	-	-	-	-	-	1	-	-	1	-	-	-	-	-	-	-	-	-	Aerophilic	Microaerophile (reviewed in 25046162)	Microaerophilic	Aerobe (Aerobe)
Draft	98.1132	Probably complete	Campylobacter upsaliensis JV21	888826	-	-	-	1	-	1	-	1	1	-	-	-	-	-	-	-	-	-	-	-	-	-	1	-	-	-	-	-	-	-	-	-	Aerophilic	Microaerophile (reviewed in 25046162)	Microaerophilic	Aerobe (Aerobe)
Draft	93.3962	Probably complete	Catenibacterium mitsuokai DSM 15897	451640	-	-	-	-	-	-	-	-	-	-	-	-	-	-	-	-	-	-	1	-	-	-	-	-	-	-	-	-	-	-	-	-	Anaerobic	Obiligate anaerobe (reviewed in 25046162)	Anaerobe	NO DATA
Draft	98.1132	Probably complete	Citrobacter sp. 30_2	469595	1	-	-	-	-	3	2	1	1	-	-	-	1	1	-	-	-	-	-	2	1	1	1	1	-	-	1	-	-	-	-	2	Aerophilic	Facultative anaerobe (reviewed in 25046162)	Facultative	Aerobe (Aerobe)
Draft	98.1132	Probably complete	Citrobacter youngae ATCC 29220	500640	1	-	-	-	-	4	2	1	1	-	-	-	1	1	-	-	-	-	-	2	2	1	1	1	-	-	1	-	-	-	-	1	Aerophilic	Facultative anaerobe (reviewed in 25046162)	Facultative	NO DATA
Draft	97.1698	Probably complete	Clostridiales sp. 1_7_47FAA	457421	-	-	-	-	-	-	-	-	-	-	-	-	-	-	-	-	-	-	-	-	1	-	-	-	-	-	-	-	-	-	-	6	Anaerobic	NO DATA	NO DATA	NO DATA
Draft	91.5094	Probably complete	Clostridium asparagiforme DSM 15981	518636	-	-	-	-	-	-	-	-	-	-	-	-	-	-	-	-	-	-	1	-	1	-	-	-	-	-	-	-	-	-	-	3	Anaerobic	Obiligate anaerobe (reviewed in 25046162)	Obligate anaerobe	NO DATA
Draft	95.283	Incomplete	Clostridium bartlettii DSM 16795	445973	-	-	-	-	-	-	-	-	-	-	-	-	-	-	-	-	-	-	-	-	-	-	-	-	-	-	-	-	-	-	-	1	Probably anaerobic	Obiligate anaerobe (reviewed in 25046162)	Anaerobe	NO DATA
Draft	92.4528	Probably complete	Clostridium bolteae ATCC BAA-613	411902	-	-	-	-	-	-	-	-	-	-	-	-	-	-	-	-	-	-	-	-	-	-	-	-	-	-	-	-	-	-	-	1	Anaerobic	Obiligate anaerobe (reviewed in 25046162)	Anaerobe	NO DATA
Draft	95.3271	Probably complete	Clostridium clostridioforme 2_1_49FAA	742735	-	-	-	-	-	-	-	-	-	-	-	-	-	-	-	-	-	-	-	-	-	-	-	-	-	-	-	-	-	-	-	2	Anaerobic	Obiligate anaerobe (reviewed in 25046162)	Obligate anaerobe	NO DATA
Finished	94.3396	Finished	Clostridium difficile CD196	645462	-	-	-	-	-	-	-	-	-	-	-	-	-	-	-	-	-	-	-	-	-	-	-	-	-	-	-	-	-	-	-	2	Anaerobic	Obiligate anaerobe (reviewed in 25046162)	Obligate anaerobe	NO DATA
Draft	95.283	Probably complete	Clostridium difficile NAP07	525258	-	-	-	-	-	-	-	-	-	-	-	-	-	-	-	-	-	-	-	-	-	-	-	-	-	-	-	-	-	-	-	2	Anaerobic	Obiligate anaerobe (reviewed in 25046162)	Anaerobe	NO DATA
Draft	95.283	Probably complete	Clostridium difficile NAP08	525259	-	-	-	-	-	-	-	-	-	-	-	-	-	-	-	-	-	-	-	-	-	-	-	-	-	-	-	-	-	-	-	2	Anaerobic	Obiligate anaerobe (reviewed in 25046162)	Anaerobe	NO DATA
Draft	94.3396	Incomplete	Clostridium hiranonis TO-931 DSM 13275	500633	-	-	-	-	-	-	-	-	-	-	-	-	-	-	-	-	-	-	-	-	-	-	-	-	-	-	-	-	-	-	-	-	Probably anaerobic	Obiligate anaerobe (reviewed in 25046162)	Anaerobe	NO DATA
Draft	94.3396	Probably complete	Clostridium hylemonae DSM 15053	553973	-	-	-	-	-	-	-	-	-	-	-	-	-	-	-	-	-	-	-	-	-	-	-	-	-	-	-	-	-	-	-	1	Anaerobic	Obiligate anaerobe (reviewed in 25046162)	Anaerobe	NO DATA
Draft	98.1132	Probably complete	Clostridium leptum DSM 753	428125	-	-	-	-	-	-	-	-	-	-	-	-	-	-	-	-	-	-	-	-	-	-	-	-	-	-	-	-	-	-	-	-	Anaerobic	Obiligate anaerobe (reviewed in 25046162)	Anaerobe	NO DATA
Draft	96.2264	Probably complete	Clostridium methylpentosum R2, DSM 5476	537013	-	-	-	-	-	-	-	-	-	-	-	-	-	-	-	-	-	-	-	-	-	-	-	-	-	-	-	-	-	-	-	-	Anaerobic	Obiligate anaerobe (reviewed in 25046162)	Obligate anaerobe	NO DATA
Draft	95.283	Probably complete	Clostridium nexile DSM 1787	500632	-	-	-	-	1	-	-	-	-	-	-	-	-	-	-	-	-	-	-	-	-	-	-	-	-	-	-	-	-	-	-	-	Microaerophilic	Obiligate anaerobe (reviewed in 25046162)	Anaerobe	NO DATA
Draft	96.2264	Probably complete	Clostridium ramosum VPI 0427, DSM 1402	445974	-	-	-	-	-	-	-	-	-	-	-	-	-	-	-	-	-	-	-	-	-	-	-	-	-	-	-	-	-	-	-	-	Anaerobic	Obiligate anaerobe (reviewed in 25046162)	Anaerobe	NO DATA
Draft	95.283	Probably complete	Clostridium scindens ATCC 35704	411468	-	-	-	-	-	-	-	-	-	-	-	-	-	-	-	-	-	-	-	-	-	-	-	-	-	-	-	-	-	-	-	1	Anaerobic	Obiligate anaerobe (reviewed in 25046162)	Anaerobe	NO DATA
Draft	97.1698	Probably complete	Clostridium sp. 7_2_43FAA	457396	-	-	-	-	-	-	-	-	-	-	-	-	-	-	-	-	-	-	-	-	-	-	-	-	-	-	-	-	-	-	-	1	Anaerobic	Obiligate anaerobe (reviewed in 25046162)	Anaerobe	NO DATA
Draft	94.3396	Incomplete	Clostridium sp. L2-50	411489	-	-	-	-	-	-	-	-	-	-	-	-	-	-	-	-	-	-	-	-	-	-	-	-	-	-	-	-	-	-	-	-	Probably anaerobic	Obiligate anaerobe (reviewed in 25046162)	Anaerobe	NO DATA
Draft	90.566	Probably complete	Clostridium sp. M62/1	411486	-	-	-	-	-	-	-	-	-	-	-	-	-	-	-	-	-	-	-	-	-	-	-	-	-	-	-	-	-	-	-	-	Anaerobic	Obiligate anaerobe (reviewed in 25046162)	NO DATA	NO DATA
Draft	95.283	Probably complete	Clostridium sp. SS2/1	411484	-	-	-	-	-	-	-	-	-	-	-	-	-	-	-	-	-	-	-	-	-	-	1	-	-	-	-	-	-	-	-	-	Anaerobic	Obiligate anaerobe (reviewed in 25046162)	Anaerobe	NO DATA
Draft	97.1698	Incomplete	Clostridium spiroforme DSM 1552	428126	-	-	-	-	-	-	-	-	-	-	-	-	-	-	-	-	-	-	-	-	-	-	-	-	-	-	-	-	-	-	-	-	Probably anaerobic	Obiligate anaerobe (reviewed in 25046162)	Anaerobe	NO DATA
Draft	93.3962	Probably complete	Clostridium sporogenes ATCC 15579	471871	-	-	-	-	-	-	-	-	-	-	-	-	-	-	-	-	-	-	-	-	-	-	-	-	-	-	-	-	-	-	-	-	Anaerobic	Obiligate anaerobe (reviewed in 25046162)	Anaerobe	NO DATA
Draft	95.283	Probably complete	Clostridium symbiosum WAL-14163	742740	-	-	-	-	1	-	-	-	-	-	-	-	-	-	-	-	-	-	-	-	-	-	-	-	-	-	-	-	-	-	-	-	Microaerophilic	Obiligate anaerobe (reviewed in 25046162)	Obligate anaerobe	NO DATA
Draft	94.3396	Incomplete	Collinsella aerofaciens ATCC 25986	411903	-	-	-	-	-	-	-	-	-	-	-	-	-	-	-	-	-	-	-	-	-	-	-	-	-	-	-	1	-	1	-	-	Probably anaerobic	Obiligate anaerobe (reviewed in 25046162)	Anaerobe	NO DATA
Draft	97.1698	Incomplete	Collinsella intestinalis DSM 13280	521003	-	-	-	-	-	-	-	-	-	-	-	-	-	-	-	-	-	-	-	-	-	-	-	1	-	-	-	-	-	-	-	-	Probably anaerobic	Obiligate anaerobe (reviewed in 25046162)	Anaerobe	NO DATA
Draft	97.1698	Incomplete	Collinsella stercoris DSM 13279	445975	-	-	-	-	-	-	-	-	-	-	-	-	-	-	-	-	-	-	-	-	-	-	-	1	-	-	-	-	-	1	-	-	Probably anaerobic	Obiligate anaerobe (reviewed in 25046162)	Anaerobe	NO DATA
Draft	96.2264	Probably complete	Coprobacillus sp. 29_1	469596	-	-	-	-	-	-	-	-	-	-	-	-	-	-	-	-	-	-	-	-	-	-	-	-	-	-	-	-	-	-	-	-	Anaerobic	Obiligate anaerobe (reviewed in 25046162)	Anaerobe	NO DATA
Draft	93.3962	Probably complete	Coprobacillus sp. D7	556270	-	-	-	-	-	-	-	-	-	-	-	-	-	-	-	-	-	-	-	-	-	-	-	-	-	-	-	-	-	-	-	-	Anaerobic	Obiligate anaerobe (reviewed in 25046162)	NO DATA	NO DATA
Draft	91.5094	Probably complete	Coprococcus comes ATCC 27758	470146	-	-	-	-	1	-	-	-	-	-	-	-	-	-	-	-	-	-	-	-	-	-	-	-	-	-	-	-	-	-	-	-	Microaerophilic	Obiligate anaerobe (reviewed in 25046162)	Anaerobe	NO DATA
Draft	96.2264	Probably complete	Coprococcus eutactus ATCC 27759	411474	-	-	-	-	1	-	-	-	-	-	-	-	-	-	-	-	-	-	-	-	-	-	-	-	-	-	-	-	-	-	-	-	Microaerophilic	Obiligate anaerobe (reviewed in 25046162)	Anaerobe	NO DATA
Draft	100	Probably complete	Corynebacterium ammoniagenes DSM 20306	649754	-	-	1	-	-	1	1	-	-	-	-	-	-	-	-	-	-	-	-	-	-	-	1	-	-	-	-	-	-	-	-	-	Aerophilic	Facultative anaerobe (reviewed in 25046162)	Anaerobe	Aerobe (Aerobe)
Draft	95.283	Incomplete	Desulfovibrio piger ATCC 29098	411464	-	-	-	-	-	1	-	-	1	-	-	-	-	1	-	2	-	-	-	-	-	-	-	-	-	-	-	1	-	-	1	-	At least microaerophilic	Facultative anaerobe or microaerophile (8373395)	Anaerobe	Aerobe (Aerobe)
Draft	94.3396	Probably complete	Desulfovibrio sp. 3_1_syn3	457398	-	-	-	-	-	1	1	1	1	-	-	-	-	-	-	2	-	-	-	-	-	-	1	-	-	-	-	1	-	1	1	-	Microaerophilic	Facultative anaerobe or microaerophile (8373395)	Anaerobe	NO DATA
Draft	93.3962	Incomplete	Dorea longicatena DSM 13814	411462	-	-	-	-	-	-	-	-	-	-	-	-	-	-	-	-	-	-	-	-	-	-	-	-	-	-	-	-	-	-	-	1	Probably anaerobic	Obiligate anaerobe (reviewed in 25046162)	Anaerobe	NO DATA
Draft	98.1132	Incomplete	Edwardsiella tarda ATCC 23685	500638	-	-	-	-	-	2	1	1	1	-	-	-	1	1	-	-	-	1	1	2	1	-	1	1	-	-	1	-	-	-	-	1	At least microaerophilic	Aerobe (12595451)	Aerobe	Aerobe (Aerobe)
Draft	96.2264	Probably complete	Eggerthella sp. 1_3_56FAA	665943	-	-	-	-	-	1	-	1	-	-	-	-	1	4	-	-	-	-	-	-	9	-	-	-	-	-	-	-	-	1	-	10	Microaerophilic	Obiligate anaerobe (reviewed in 25046162)	Aerobe	Aerobe (Aerobe)
Draft	90.566	Probably complete	Enterobacter cancerogenus ATCC 35316	500639	1	-	-	-	-	3	2	-	-	-	-	-	-	-	-	-	-	-	1	-	2	1	1	-	-	-	1	-	-	-	-	3	Aerophilic	Facultative anaerobe (reviewed in 25046162)	Facultative	NO DATA
Draft	99.0566	Probably complete	Enterobacteriaceae bacterium 9_2_54FAA	469613	1	-	-	-	-	2	1	1	-	-	-	-	-	-	-	-	-	-	-	2	1	-	1	-	-	-	1	-	-	-	-	-	Aerophilic	NO DATA	NO DATA	NO DATA
Draft	95.283	Probably complete	Enterococcus faecalis TX0104	491074	-	-	-	-	-	1	-	-	-	-	-	-	-	-	-	-	-	-	-	-	-	-	-	-	-	-	-	-	-	-	-	-	Microaerophilic	Obiligate anaerobe (22769602)	Aerobe	Aerobe (Aerobe)
Draft	95.283	Probably complete	Enterococcus faecalis TX1322	525278	-	-	-	-	-	1	-	-	-	-	-	-	-	-	-	-	-	-	-	-	-	-	-	-	-	-	-	-	-	-	-	-	Microaerophilic	Obiligate anaerobe (22769602)	Aerobe	NO DATA
Draft	95.283	Probably complete	Enterococcus faecalis TX2134	749518	-	-	-	-	-	1	-	-	-	-	-	-	-	-	-	-	-	-	-	-	-	-	-	-	-	-	-	-	-	-	-	-	Microaerophilic	Obiligate anaerobe (22769602)	NO DATA	NO DATA
Draft	97.1698	Probably complete	Enterococcus faecium TX1330	525279	-	-	-	-	-	-	-	-	-	-	-	-	-	-	-	-	-	-	-	-	-	-	-	-	-	-	-	-	-	-	-	-	Anaerobic	Obiligate anaerobe (22769602)	Facultative	NO DATA
Finished	94.3396	Finished	Enterococcus sp. 7L76	657310	-	-	-	-	-	1	-	-	-	-	-	-	-	-	-	-	-	-	-	-	-	-	-	-	-	-	-	-	-	-	-	-	Microaerophilic	Obiligate anaerobe (22769602)	Facultative	NO DATA
Draft	93.3962	Probably complete	Erysipelotrichaceae bacterium 3_1_53	658659	-	-	-	-	-	-	-	-	-	-	-	-	-	-	-	-	-	-	-	-	-	-	-	-	-	-	-	-	-	-	-	-	Anaerobic	NO DATA	NO DATA	NO DATA
Draft	98.1132	Probably complete	Erysipelotrichaceae bacterium 5_2_54FAA	552396	-	-	-	-	-	-	-	-	-	-	-	-	-	-	-	-	-	-	-	-	-	-	-	-	-	-	-	-	-	-	-	-	Anaerobic	NO DATA	NO DATA	NO DATA
Finished	100	Finished	Escherichia coli O157:H7 Sakai (EHEC)	386585	1	-	-	-	-	2	2	1	1	-	-	-	-	-	-	-	-	-	-	2	2	1	1	1	-	-	1	1	-	-	-	1	Aerophilic	Facultative anaerobe (reviewed in 25046162)	Aerobe	Aerobe (Aerobe)
Draft	99.0566	Probably complete	Escherichia coli SE11	409438	1	-	-	-	-	2	2	1	1	-	-	-	-	1	-	-	-	-	-	2	1	1	1	1	-	-	1	1	-	-	-	1	Aerophilic	Facultative anaerobe (reviewed in 25046162)	Facultative	Aerobe (Aerobe)
Finished	99.0566	Finished	Escherichia coli str. K-12, MG1655	511145	1	-	-	-	-	2	2	1	1	-	-	-	-	-	-	-	-	-	-	2	1	1	1	1	-	-	1	1	-	-	-	1	Aerophilic	Facultative anaerobe (reviewed in 25046162)	Aerobe	Aerobe (Aerobe)
Finished	99.0566	Finished	Escherichia coli UTI89 (UPEC)	364106	1	-	-	-	-	2	2	1	1	-	-	-	-	-	-	-	-	-	-	2	1	1	1	1	-	-	1	-	-	-	-	1	Aerophilic	Facultative anaerobe (reviewed in 25046162)	Aerobe	Aerobe (Aerobe)
Draft	74.5283	Incomplete	Escherichia sp. 1_1_43	457400	-	-	-	-	-	-	-	-	1	-	-	-	-	-	-	-	-	-	-	-	-	-	1	-	-	-	1	-	-	-	-	-	Probably anaerobic	Facultative anaerobe (reviewed in 25046162)	Facultative	NO DATA
Draft	99.0566	Probably complete	Escherichia sp. 3_2_53FAA	469598	1	-	-	-	-	2	2	1	1	-	-	-	-	-	-	-	-	-	-	2	1	1	1	1	-	-	1	-	-	-	-	1	Aerophilic	Facultative anaerobe (reviewed in 25046162)	Facultative	Aerobe (Aerobe)
Draft	99.0566	Probably complete	Escherichia sp. 4_1_40B	457401	1	-	-	-	-	3	2	1	1	-	-	-	-	-	-	-	-	-	-	2	1	1	1	1	-	-	1	1	-	-	-	1	Aerophilic	Facultative anaerobe (reviewed in 25046162)	Facultative	NO DATA
Draft	94.3396	Incomplete	Eubacterium biforme DSM 3989	518637	-	-	-	-	-	-	-	-	-	-	-	-	-	-	-	-	-	-	-	-	-	-	-	-	-	-	-	-	-	-	-	-	Probably anaerobic	Anaerobe (10648107)	Anaerobe	NO DATA
Draft	97.1698	Incomplete	Eubacterium dolichum DSM 3991	428127	-	-	-	-	-	-	-	-	-	-	-	-	-	-	-	-	-	-	-	-	-	-	-	-	-	-	-	-	-	-	-	-	Probably anaerobic	Anaerobe (10648107)	Anaerobe	NO DATA
Draft	93.3962	Probably complete	Eubacterium hallii DSM 3353	411469	-	-	-	-	-	-	-	-	-	-	-	-	-	-	-	-	-	-	-	-	-	-	-	-	-	-	-	-	-	-	-	-	Anaerobic	Anaerobe (10648107)	Anaerobe	NO DATA
Finished	100	Finished	Eubacterium rectale DSM 17629	657318	-	-	-	-	1	-	-	-	-	-	-	-	-	-	-	-	-	-	-	-	-	-	-	-	-	-	-	-	-	-	-	-	Microaerophilic	Anaerobe (10648107)	Anaerobe	NO DATA
Finished	100	Finished	Eubacterium rectale M104/1	657317	-	-	-	-	1	-	-	-	-	-	-	-	-	-	-	-	-	-	-	-	-	-	-	-	-	-	-	-	-	-	-	-	Microaerophilic	Anaerobe (10648107)	Anaerobe	NO DATA
Draft	93.4579	Probably complete	Eubacterium siraeum 70/3	657319	-	-	-	-	-	-	-	-	-	-	-	-	-	-	-	-	-	-	-	-	-	-	-	-	-	-	-	-	-	-	-	-	Anaerobic	Anaerobe (10648107)	Anaerobe	NO DATA
Finished	95.283	Finished	Eubacterium siraeum DSM 15702	428128	-	-	-	-	-	-	-	-	-	-	-	-	-	-	-	-	-	-	-	-	-	-	-	-	-	-	-	-	-	-	-	-	Probably anaerobic	Anaerobe (10648107)	Anaerobe	NO DATA
Draft	96.2264	Probably complete	Eubacterium ventriosum ATCC 27560	411463	-	-	-	-	-	-	-	-	-	-	-	-	-	-	-	-	-	-	-	-	-	-	-	-	-	-	-	-	-	-	-	-	Anaerobic	Anaerobe (10648107)	Anaerobe	NO DATA
Draft	96.2264	Probably complete	Faecalibacterium cf. prausnitzii KLE1255	748224	-	-	-	-	1	-	-	-	-	-	-	-	-	-	-	-	-	1	-	-	-	-	1	-	-	-	-	-	-	-	-	-	Microaerophilic	Facultative anaerobe or microaerophile (22357539)	Facultative	NO DATA
Finished	96.2264	Finished	Faecalibacterium prausnitzii L2-6	718252	-	-	-	-	1	-	-	-	-	-	-	-	-	-	-	-	-	-	-	-	-	-	1	1	-	-	-	-	-	-	-	-	Microaerophilic	Facultative anaerobe or microaerophile (22357539)	NO DATA	NO DATA
Finished	100	Finished	Faecalibacterium prausnitzii SL3/3	657322	-	-	-	-	1	-	-	-	-	-	-	-	-	-	-	-	-	-	-	-	-	-	1	1	-	-	-	-	-	-	-	-	Microaerophilic	Facultative anaerobe or microaerophile (22357539)	NO DATA	NO DATA
Draft	93.3962	Incomplete	Fusobacterium gonidiaformans ATCC 25563	469615	-	-	-	-	-	-	-	-	-	-	-	-	-	-	-	-	-	-	1	-	-	-	-	-	-	-	-	-	-	-	-	-	Probably anaerobic	Obiligate anaerobe (reviewed in 25046162)	Anaerobe	NO DATA
Draft	94.3396	Probably complete	Fusobacterium mortiferum ATCC 9817	469616	-	-	-	-	-	-	-	-	-	-	-	-	-	-	-	-	-	-	-	-	-	-	-	-	-	-	-	-	-	-	-	-	Anaerobic	Obiligate anaerobe (reviewed in 25046162)	Anaerobe	NO DATA
Draft	93.3962	Probably complete	Fusobacterium sp. 1_1_41FAA	469621	-	-	-	-	-	-	-	-	-	-	-	-	-	-	-	-	-	-	-	-	-	-	-	-	-	-	-	-	-	-	-	-	Anaerobic	Obiligate anaerobe (reviewed in 25046162)	Anaerobe	NO DATA
Draft	94.3396	Probably complete	Fusobacterium sp. 2_1_31	469599	-	-	-	-	-	-	-	-	-	-	-	-	-	-	-	-	-	-	-	-	-	-	-	-	-	-	-	-	-	-	-	-	Anaerobic	Obiligate anaerobe (reviewed in 25046162)	Anaerobe	NO DATA
Draft	94.3396	Probably complete	Fusobacterium sp. 3_1_27	469602	-	-	-	-	-	-	-	-	-	-	-	-	-	-	-	-	-	-	-	-	-	-	-	-	-	-	-	-	-	-	-	-	Anaerobic	Obiligate anaerobe (reviewed in 25046162)	Anaerobe	NO DATA
Draft	94.3396	Probably complete	Fusobacterium sp. 3_1_33	469603	-	-	-	-	-	-	-	-	-	-	-	-	-	-	-	-	-	-	-	-	-	-	-	-	-	-	-	-	-	-	-	-	Anaerobic	Obiligate anaerobe (reviewed in 25046162)	Anaerobe	NO DATA
Draft	93.4579	Probably complete	Fusobacterium sp. 3_1_36A2	469604	-	-	-	-	-	-	-	-	-	-	-	-	-	-	-	-	-	-	-	-	-	-	-	-	-	-	-	-	-	-	-	-	Anaerobic	Obiligate anaerobe (reviewed in 25046162)	Anaerobe	NO DATA
Draft	92.4528	Incomplete	Fusobacterium sp. 3_1_5R	469605	-	-	-	-	-	-	-	-	-	-	-	-	-	-	-	-	-	-	-	-	-	-	-	-	-	-	-	-	-	-	-	-	Probably anaerobic	Obiligate anaerobe (reviewed in 25046162)	Anaerobe	NO DATA
Draft	94.3396	Probably complete	Fusobacterium sp. 4_1_13	469606	-	-	-	-	-	-	-	-	-	-	-	-	-	-	-	-	-	-	-	-	-	-	-	-	-	-	-	-	-	-	-	-	Anaerobic	Obiligate anaerobe (reviewed in 25046162)	Anaerobe	NO DATA
Draft	93.3962	Probably complete	Fusobacterium sp. 7_1	457405	-	-	-	-	-	-	-	-	-	-	-	-	-	-	-	-	-	-	-	-	-	-	-	-	-	-	-	-	-	-	-	-	Anaerobic	Obiligate anaerobe (reviewed in 25046162)	Anaerobe	NO DATA
Draft	93.3962	Probably complete	Fusobacterium sp. D11	556264	-	-	-	-	-	-	-	-	-	-	-	-	-	-	-	-	-	-	-	-	-	-	-	-	-	-	-	-	-	-	-	-	Anaerobic	Obiligate anaerobe (reviewed in 25046162)	Anaerobe	NO DATA
Draft	88.6792	Incomplete	Fusobacterium sp. D12	556263	-	-	-	-	-	-	-	-	-	-	-	-	-	-	-	-	-	-	-	-	-	-	-	-	-	-	-	-	-	-	-	-	Probably anaerobic	Obiligate anaerobe (reviewed in 25046162)	Anaerobe	NO DATA
Draft	94.3396	Probably complete	Fusobacterium ulcerans ATCC 49185	469617	-	-	-	-	-	-	-	-	-	-	-	-	-	-	-	-	-	-	-	-	-	-	-	-	-	-	-	-	-	-	-	-	Anaerobic	Obiligate anaerobe (reviewed in 25046162)	Anaerobe	NO DATA
Draft	94.3396	Probably complete	Fusobacterium varium ATCC 27725	469618	-	-	-	-	-	-	-	-	-	-	-	-	-	-	-	-	-	-	-	-	-	-	-	-	-	-	-	-	-	-	-	-	Anaerobic	Obiligate anaerobe (reviewed in 25046162)	Anaerobe	NO DATA
Finished	84.9057	Finished	Gordonibacter pamelaeae 7-10-1-bT, DSM 19378	657308	-	-	-	-	-	1	-	1	-	-	-	-	2	2	-	2	-	-	-	3	12	-	-	-	-	-	-	-	-	1	-	33	Microaerophilic	Obiligate anaerobe (24744017)	Obligate anaerobe	Aerobe (Aerobe)
Draft	95.283	Probably complete	Helicobacter bilis ATCC 43879	613026	-	-	-	1	-	-	-	-	-	-	-	-	-	-	-	-	-	-	-	-	-	-	1	-	-	-	-	-	-	-	-	-	Aerophilic	Microaerophile (10985736)	Aerobe	NO DATA
Draft	96.2264	Probably complete	Helicobacter canadensis MIT 98-5491	537970	-	-	-	1	-	1	-	1	1	-	-	-	-	-	-	-	1	-	-	-	-	-	1	-	-	-	-	-	-	-	-	-	Aerophilic	Microaerophile (10985736)	Aerobe	Aerobe (Aerobe)
Draft	92.4528	Probably complete	Helicobacter cinaedi CCUG 18818	537971	-	-	-	1	-	1	-	1	1	-	-	-	-	-	-	-	-	-	-	1	-	-	1	-	-	-	-	-	-	-	-	-	Aerophilic	Microaerophile (10985736)	Microaerophilic	Aerobe (Aerobe)
Draft	94.3396	Probably complete	Helicobacter pullorum MIT 98-5489	537972	-	-	-	1	-	1	-	1	1	-	-	-	-	-	-	-	1	-	-	-	-	-	1	-	-	-	-	-	-	-	-	-	Aerophilic	Microaerophile (10985736)	Microaerophilic	Aerobe (Aerobe)
Draft	95.283	Probably complete	Helicobacter winghamensis ATCC BAA-430	556267	-	-	-	1	-	1	-	-	-	-	-	-	-	-	-	-	1	-	-	-	-	-	1	-	-	-	-	-	-	-	-	-	Aerophilic	Microaerophile (10985736)	Aerobe	Aerobe (Aerobe)
Draft	94.3396	Probably complete	Holdemania filiformis VPI J1-31B-1, DSM 12042	545696	-	-	-	-	-	-	-	-	-	-	-	-	-	-	-	-	-	-	-	-	-	-	-	-	-	-	-	-	-	-	-	-	Anaerobic	Obiligate anaerobe (reviewed in 25046162)	Anaerobe	NO DATA
Draft	98.1132	Probably complete	Klebsiella sp. 1_1_55	469608	1	-	-	-	-	3	1	-	-	-	-	-	-	-	-	-	-	1	-	-	1	1	1	-	-	-	1	-	-	-	-	1	Aerophilic	Facultative anaerobe (18654632)	Facultative	Aerobe (Aerobe)
Draft	93.3962	Probably complete	Lachnospiraceae bacterium sp. 5_1_63FA	658089	-	-	-	-	-	-	-	-	-	-	-	-	-	-	-	-	-	-	-	-	-	-	1	-	-	-	-	-	-	-	-	-	Anaerobic	NO DATA	NO DATA	NO DATA
Draft	98.1132	Incomplete	Lachnospiraceae bacterium sp. 8_1_57FAA	665951	-	-	-	-	1	-	-	-	-	-	-	-	-	-	-	-	-	-	-	-	-	-	-	-	-	-	-	-	-	-	-	-	At least microaerophilic	NO DATA	Facultative	NO DATA
Draft	99.0566	Probably complete	Lactobacillus acidophilus ATCC 4796	525306	-	-	-	-	-	-	-	-	-	-	-	-	-	-	-	-	-	-	-	-	-	-	-	-	-	-	-	-	-	-	-	-	Anaerobic	Facultative anaerobe or microaerophile (reviewed in 25046162)	Microaerophilic	NO DATA
Finished	97.1698	Finished	Lactobacillus acidophilus NCFM	272621	-	-	-	-	-	1	-	-	-	-	-	-	-	-	-	-	-	-	-	-	-	-	-	-	-	-	-	-	-	-	-	-	Anaerobic	Facultative anaerobe or microaerophile (reviewed in 25046162)	Facultative	NO DATA
Draft	99.0566	Incomplete	Lactobacillus amylolyticus DSM 11664	585524	-	-	-	-	-	-	-	-	-	-	-	-	-	-	-	-	-	-	-	-	-	-	-	-	-	-	-	-	-	-	-	-	Probably anaerobic	Facultative anaerobe or microaerophile (reviewed in 25046162)	Microaerophilic	NO DATA
Draft	97.1698	Probably complete	Lactobacillus antri DSM 16041	525309	-	-	-	-	-	1	1	-	-	-	-	-	-	-	-	-	-	-	1	-	-	-	-	-	-	-	-	-	-	-	-	-	Microaerophilic	Facultative anaerobe or microaerophile (reviewed in 25046162)	Microaerophilic	NO DATA
Finished	95.283	Finished	Lactobacillus brevis ATCC 367	387344	-	-	-	-	-	1	-	-	-	-	-	-	-	-	-	-	-	1	-	-	-	-	-	-	-	-	-	-	-	-	-	-	Microaerophilic	Facultative anaerobe or microaerophile (reviewed in 25046162)	Aerobe	Aerobe (Aerobe)
Draft	94.3396	Probably complete	Lactobacillus brevis gravesensis ATCC 27305	525310	-	-	-	-	-	1	-	-	-	-	-	-	-	-	-	-	-	-	-	-	-	-	-	-	-	-	-	-	-	-	-	-	Microaerophilic	Facultative anaerobe or microaerophile (reviewed in 25046162)	Microaerophilic	Aerobe (Aerobe)
Draft	95.283	Probably complete	Lactobacillus buchneri ATCC 11577	525318	-	-	-	-	-	1	-	-	-	-	-	-	-	-	-	-	-	-	-	-	-	-	-	-	-	-	-	-	-	-	-	-	Microaerophilic	Facultative anaerobe or microaerophile (reviewed in 25046162)	Microaerophilic	Aerobe (Aerobe)
Finished	98.1132	Finished	Lactobacillus casei ATCC 334	321967	-	-	-	-	-	1	-	-	-	-	-	-	-	-	-	-	-	-	-	-	-	-	-	-	-	-	-	-	-	-	-	-	Microaerophilic	Facultative anaerobe or microaerophile (reviewed in 25046162)	Facultative	Aerobe (Aerobe)
Finished	98.1132	Finished	Lactobacillus casei casei BL23	543734	-	-	-	-	-	2	-	-	-	-	-	-	-	-	-	-	-	-	-	-	-	-	-	-	-	-	-	-	-	-	-	-	Microaerophilic	Facultative anaerobe or microaerophile (reviewed in 25046162)	Facultative	Aerobe (Aerobe)
Draft	99.0566	Probably complete	Lactobacillus crispatus 125-2-CHN	575595	-	-	-	-	-	1	-	-	-	-	-	-	-	-	-	-	-	-	-	-	-	-	-	-	-	-	-	-	-	-	-	-	Microaerophilic	Facultative anaerobe or microaerophile (reviewed in 25046162)	Microaerophilic	NO DATA
Finished	94.3396	Finished	Lactobacillus delbrueckii bulgaricus ATCC 11842	390333	-	-	-	-	-	-	-	-	-	-	-	-	-	-	-	-	-	-	-	-	-	-	-	-	-	-	-	-	-	-	-	-	Anaerobic	Facultative anaerobe or microaerophile (reviewed in 25046162)	Facultative	NO DATA
Finished	94.3396	Finished	Lactobacillus delbrueckii bulgaricus ATCC BAA-365	321956	-	-	-	-	-	-	-	-	-	-	-	-	-	-	-	-	-	-	-	-	-	-	-	-	-	-	-	-	-	-	-	-	Anaerobic	Facultative anaerobe or microaerophile (reviewed in 25046162)	Facultative	NO DATA
Draft	96.2264	Incomplete	Lactobacillus fermentum ATCC 14931	525325	-	-	-	-	-	1	1	-	-	-	1	-	-	-	-	-	-	-	-	-	-	-	-	-	-	-	-	-	-	-	-	-	At least microaerophilic	Facultative anaerobe or microaerophile (reviewed in 25046162)	Microaerophilic	Aerobe (Aerobe)
Finished	96.2264	Finished	Lactobacillus fermentum IFO 3956	334390	-	-	-	-	-	1	1	-	-	-	1	-	-	-	-	-	-	-	-	-	-	-	-	-	-	-	-	-	-	-	-	-	Microaerophilic	Facultative anaerobe or microaerophile (reviewed in 25046162)	Facultative	Aerobe (Aerobe)
Finished	96.2264	Finished	Lactobacillus gasseri ATCC 33323	324831	-	-	-	-	-	1	-	-	-	-	-	-	-	-	-	-	-	-	-	-	-	-	-	-	-	-	-	-	-	-	-	-	Microaerophilic	Facultative anaerobe or microaerophile (reviewed in 25046162)	Facultative	Aerobe (Aerobe)
Finished	97.1698	Finished	Lactobacillus helveticus DPC 4571	405566	-	-	-	-	-	-	-	-	-	-	-	-	-	-	-	-	-	-	-	-	-	-	-	-	-	-	-	-	-	-	-	-	Anaerobic	Facultative anaerobe or microaerophile (reviewed in 25046162)	Facultative	NO DATA
Draft	99.0566	Probably complete	Lactobacillus helveticus DSM 20075	585520	-	-	-	-	-	-	-	-	-	-	-	-	-	-	-	-	-	-	-	-	-	-	-	-	-	-	-	-	-	-	-	-	Anaerobic	Facultative anaerobe or microaerophile (reviewed in 25046162)	Microaerophilic	NO DATA
Draft	96.2264	Probably complete	Lactobacillus hilgardii ATCC 8290	525327	-	-	-	-	-	1	-	-	-	-	-	-	-	-	-	-	-	-	-	-	-	-	-	-	-	-	-	-	-	-	-	-	Microaerophilic	Facultative anaerobe or microaerophile (reviewed in 25046162)	Aerobe	Aerobe (Aerobe)
Finished	95.283	Finished	Lactobacillus johnsonii NCC 533	257314	-	-	-	-	-	1	-	-	-	-	-	-	-	-	-	-	-	-	-	-	-	-	-	-	-	-	-	-	-	-	-	-	Microaerophilic	Facultative anaerobe or microaerophile (reviewed in 25046162)	Facultative	Aerobe (Aerobe)
Finished	96.2264	Finished	Lactobacillus paracasei 8700:2	537973	-	-	-	-	-	2	-	-	-	-	-	-	-	-	-	-	-	-	-	-	-	-	-	-	-	-	-	-	-	-	-	-	Microaerophilic	Facultative anaerobe or microaerophile (reviewed in 25046162)	Aerobe	Aerobe (Aerobe)
Draft	97.1698	Probably complete	Lactobacillus paracasei ATCC 25302	525337	-	-	-	-	-	2	-	-	-	-	-	-	-	-	-	-	-	-	-	-	-	-	-	-	-	-	-	-	-	-	-	-	Microaerophilic	Facultative anaerobe or microaerophile (reviewed in 25046162)	Microaerophilic	Aerobe (Aerobe)
Draft	97.1698	Probably complete	Lactobacillus plantarum ATCC 14917	525338	-	-	-	-	-	1	-	-	-	-	-	-	-	-	-	-	-	-	-	-	-	-	-	-	-	-	-	-	-	-	-	-	Microaerophilic	Facultative anaerobe or microaerophile (reviewed in 25046162)	Microaerophilic	NO DATA
Finished	97.1698	Finished	Lactobacillus plantarum WCFS1	220668	-	-	-	-	-	1	1	-	-	-	-	-	-	-	-	-	-	-	1	-	-	-	-	-	-	-	-	-	-	-	-	-	Microaerophilic	Facultative anaerobe or microaerophile (reviewed in 25046162)	Aerobe	Aerobe (Aerobe)
Finished	98.1132	Finished	Lactobacillus reuteri CF48-3A	525341	-	-	-	-	-	1	1	-	-	-	-	-	-	-	-	-	-	-	-	-	-	-	-	-	-	-	-	-	-	-	-	-	Microaerophilic	Facultative anaerobe or microaerophile (reviewed in 25046162)	Aerobe	Aerobe (Aerobe)
Finished	100	Finished	Lactobacillus reuteri DSM 20016	557436	-	-	-	-	-	1	-	-	-	-	-	-	-	-	-	-	-	-	-	-	-	-	-	-	-	-	-	-	-	-	-	-	Microaerophilic	Facultative anaerobe or microaerophile (reviewed in 25046162)	NO DATA	NO DATA
Finished	100	Finished	Lactobacillus reuteri F275, JCM 1112	557433	-	-	-	-	-	1	1	-	-	-	-	-	-	-	-	-	-	-	-	-	-	-	-	-	-	-	-	-	-	-	-	-	Microaerophilic	Facultative anaerobe or microaerophile (reviewed in 25046162)	Facultative	Aerobe (Aerobe)
Finished	96.2264	Finished	Lactobacillus reuteri MM2-3	585517	-	-	-	-	-	1	1	-	-	-	-	-	-	-	-	-	-	-	-	-	-	-	-	-	-	-	-	-	-	-	-	-	Microaerophilic	Facultative anaerobe or microaerophile (reviewed in 25046162)	Aerobe	Aerobe (Aerobe)
Draft	98.1132	Probably complete	Lactobacillus reuteri MM4-1A	548485	-	-	-	-	-	1	1	-	-	-	-	-	-	-	-	-	-	-	-	-	-	-	-	-	-	-	-	-	-	-	-	-	Microaerophilic	Facultative anaerobe or microaerophile (reviewed in 25046162)	Aerobe	Aerobe (Aerobe)
Finished	99.0566	Finished	Lactobacillus reuteri SD2112, ATCC 55730	491077	-	-	-	-	-	1	1	-	-	-	-	-	-	-	-	-	-	-	-	-	-	-	-	-	-	-	-	-	-	-	-	-	Microaerophilic	Facultative anaerobe or microaerophile (reviewed in 25046162)	Microaerophilic	Aerobe (Aerobe)
Finished	97.1698	Finished	Lactobacillus rhamnosus GG	568703	-	-	-	-	-	2	-	-	-	-	-	-	-	-	-	-	-	1	-	-	-	-	-	-	-	-	-	-	-	-	-	-	Microaerophilic	Facultative anaerobe or microaerophile (reviewed in 25046162)	Facultative	NO DATA
Draft	96.2264	Probably complete	Lactobacillus rhamnosus LMS2-1	525361	-	-	-	-	-	2	-	-	-	-	-	-	-	-	-	-	-	1	-	-	-	-	-	-	-	-	-	-	-	-	-	-	Microaerophilic	Facultative anaerobe or microaerophile (reviewed in 25046162)	Facultative	Aerobe (Aerobe)
Draft	98.1132	Probably complete	Lactobacillus ruminis ATCC 25644	525362	-	-	-	-	-	-	-	-	-	-	-	-	-	-	-	-	-	-	-	-	-	-	-	-	-	-	-	-	-	-	-	-	Anaerobic	Facultative anaerobe or microaerophile (reviewed in 25046162)	Anaerobe	NO DATA
Finished	97.1698	Finished	Lactobacillus sakei sakei 23K	314315	-	-	-	-	-	-	-	-	-	-	-	-	-	-	-	-	-	-	-	-	-	-	-	-	-	-	-	-	-	-	-	-	Anaerobic	Facultative anaerobe or microaerophile (reviewed in 25046162)	Facultative	NO DATA
Draft	99.0566	Probably complete	Lactobacillus salivarius HO66, ATCC 11741	525364	-	-	-	-	-	1	-	-	-	-	-	-	-	-	-	-	-	1	-	-	-	-	-	-	-	-	-	-	-	-	-	-	Microaerophilic	Facultative anaerobe or microaerophile (reviewed in 25046162)	Aerobe	Aerobe (Aerobe)
Finished	99.0566	Finished	Lactobacillus salivarius salivarius UCC118	362948	-	-	-	-	-	1	-	-	-	-	-	-	-	-	-	-	-	-	-	-	-	-	-	-	-	-	-	-	-	-	-	-	Microaerophilic	Facultative anaerobe or microaerophile (reviewed in 25046162)	Facultative	Aerobe (Aerobe)
Draft	99.0566	Probably complete	Lactobacillus ultunensis DSM 16047	525365	-	-	-	-	-	1	-	-	-	-	-	-	-	-	-	-	-	2	1	-	-	-	-	-	-	-	-	-	-	-	-	-	Microaerophilic	Facultative anaerobe or microaerophile (reviewed in 25046162)	Microaerophilic	Aerobe (Aerobe)
Draft	97.1698	Incomplete	Leuconostoc mesenteroides cremoris ATCC 19254	586220	-	-	-	-	-	1	-	-	-	-	-	-	-	-	-	-	-	2	1	-	-	-	-	-	-	-	-	-	-	-	-	-	At least microaerophilic	Facultative anaerobe (23705023)	Aerobe	Aerobe (Aerobe)
Draft	96.2264	Incomplete	Listeria grayi DSM 20601	525367	-	1	-	-	-	1	-	-	-	-	-	-	-	-	-	-	-	-	-	-	-	-	-	-	-	-	-	-	-	-	-	-	Aerophilic	Facultative anaerobe or microaerophile (15115801)	Aerobe	NO DATA
Draft	95.283	Probably complete	Marvinbryantia formatexigens I-52, DSM 14469	478749	-	-	-	-	-	-	-	-	-	-	-	-	-	-	-	-	-	-	-	-	-	-	-	-	-	-	-	-	-	-	-	-	Anaerobic	Anaerobe (14532100)	Anaerobe	NO DATA
Finished	100	Finished	Megamonas hypermegale ART12/1	657316	-	-	-	-	-	1	-	-	-	-	-	-	-	-	-	-	-	-	-	-	-	-	-	-	-	-	-	-	-	-	-	-	Microaerophilic	Obiligate anaerobe (reviewed in 25046162)	NO DATA	NO DATA
Finished	100	Finished	Methanobrevibacter smithii PS, ATCC 35061	420247	-	-	-	-	-	-	-	-	-	-	-	-	-	-	-	-	-	-	-	-	-	-	-	-	-	-	-	-	-	-	-	-	Anaerobic	Anaerobe (16346048)	Anaerobe	NO DATA
Finished	100	Finished	Methanosphaera stadtmanae DSM 3091	339860	-	-	-	-	-	-	-	-	-	-	-	-	-	-	-	-	-	-	-	-	-	-	-	-	-	-	-	-	-	-	-	-	Anaerobic	Anaerobe (3132100)	Anaerobe	NO DATA
Draft	95.283	Probably complete	Mitsuokella multacida DSM 20544	500635	-	-	-	-	-	1	1	-	-	-	-	-	-	-	-	-	-	-	1	-	-	-	-	-	-	-	-	-	-	-	-	1	Microaerophilic	Anaerobe (9639927)	Anaerobe	NO DATA
Draft	98.1132	Incomplete	Oxalobacter formigenes HOxBLS	556268	-	-	-	-	-	-	-	-	-	-	-	-	-	-	-	-	-	-	-	-	-	-	-	-	-	-	-	-	-	-	-	-	Probably anaerobic	Anaerobe (12147479)	Anaerobe	NO DATA
Draft	97.1698	Incomplete	Oxalobacter formigenes OXCC13	556269	-	-	-	-	-	-	-	-	-	-	-	-	-	-	-	-	-	1	1	-	-	-	-	-	-	-	-	-	-	-	-	-	Probably anaerobic	Anaerobe (12147479)	Anaerobe	NO DATA
Finished	99.0566	Finished	Parabacteroides distasonis ATCC 8503	435591	-	-	-	-	-	1	-	-	1	-	-	-	-	-	-	-	-	-	-	-	-	-	1	-	-	-	-	-	-	-	-	-	Microaerophilic	Obiligate anaerobe (reviewed in 25046162)	Anaerobe	Aerobe (Aerobe)
Draft	95.283	Probably complete	Parabacteroides johnsonii DSM 18315	537006	-	-	-	-	-	1	-	-	-	-	-	-	-	-	-	-	-	-	-	-	-	-	1	-	-	-	-	-	-	-	-	-	Microaerophilic	Obiligate anaerobe (reviewed in 25046162)	Anaerobe	NO DATA
Draft	98.1132	Probably complete	Parabacteroides merdae ATCC 43184	411477	-	-	-	-	-	1	-	-	-	-	-	-	-	-	-	-	-	-	-	-	-	-	1	-	-	-	-	-	-	-	-	-	Microaerophilic	Obiligate anaerobe (reviewed in 25046162)	Anaerobe	Aerobe (Aerobe)
Draft	97.1698	Probably complete	Parabacteroides sp. D13	563193	-	-	-	-	-	1	-	-	1	-	-	-	-	-	-	-	-	-	2	-	-	-	1	-	-	-	-	-	-	-	-	-	Microaerophilic	Obiligate anaerobe (reviewed in 25046162)	Anaerobe	Aerobe (Aerobe)
Draft	98.1132	Incomplete	Parvimonas micra ATCC 33270	411465	-	-	-	-	-	-	-	-	-	-	-	-	-	-	-	-	-	-	-	-	-	-	-	-	-	-	-	-	-	-	-	-	Probably anaerobic	Obiligate anaerobe (reviewed in 25046162)	Anaerobe	NO DATA
Draft	97.1698	Probably complete	Pediococcus acidilactici 7_4	563194	-	-	-	-	-	-	-	-	-	-	-	-	-	-	-	-	-	-	-	-	-	-	-	-	-	-	-	-	-	-	-	-	Anaerobic	Facultative anaerobe (19200307)	Aerobe	NO DATA
Draft	97.1698	Probably complete	Pediococcus acidilactici DSM 20284	862514	-	-	-	-	-	-	-	-	-	-	-	-	-	-	-	-	-	-	-	-	-	-	-	-	-	-	-	-	-	-	-	-	Anaerobic	Facultative anaerobe (19200307)	Aerobe	NO DATA
Draft	96.2264	Probably complete	Phascolarctobacterium sp. YIT 12067	626939	-	-	-	-	-	-	-	-	-	-	-	-	-	-	-	-	-	-	-	-	-	-	-	-	-	-	-	1	-	-	-	-	Anaerobic	Obiligate anaerobe (22081579)	NO DATA	NO DATA
Draft	98.1132	Incomplete	Prevotella copri CB7, DSM 18205	537011	-	-	-	-	-	2	-	-	-	-	-	-	-	-	-	-	-	-	-	-	-	-	2	-	-	-	-	-	-	-	-	-	At least microaerophilic	Obiligate anaerobe (reviewed in 25046162)	Anaerobe	NO DATA
Draft	98.1132	Incomplete	Prevotella salivae DSM 15606	888832	-	-	-	-	-	1	-	-	1	-	-	-	-	-	-	-	-	-	2	-	-	-	1	-	-	-	-	-	-	-	-	-	At least microaerophilic	Obiligate anaerobe (reviewed in 25046162)	Anaerobe	NO DATA
Draft	85.8491	Incomplete	Proteus penneri ATCC 35198	471881	1	-	-	-	-	2	1	-	-	-	-	-	1	1	-	-	-	1	1	-	4	-	1	1	-	-	-	1	-	-	-	1	Aerophilic	Aerobe (18375554)	Facultative	Aerobe (Aerobe)
Draft	96.2264	Incomplete	Providencia alcalifaciens DSM 30120	520999	1	-	-	-	-	2	-	1	1	-	-	-	1	-	-	-	-	-	-	-	2	-	1	-	-	-	-	1	-	-	-	1	Aerophilic	Aerobe (19999986)	Facultative	Aerobe (Aerobe)
Draft	97.1698	Probably complete	Providencia rettgeri DSM 1131	521000	1	-	-	-	-	2	1	1	1	-	-	-	1	-	-	-	-	-	-	1	5	1	1	-	-	-	-	-	-	-	-	3	Aerophilic	Aerobe (19999986)	Aerobe	Aerobe (Aerobe)
Draft	97.1698	Incomplete	Providencia rustigianii DSM 4541	500637	2	-	-	-	-	4	-	2	2	-	-	-	2	-	-	-	-	-	-	-	4	-	2	-	-	-	-	1	-	-	-	4	Aerophilic	Aerobe (19999986)	Anaerobe	Aerobe (Aerobe)
Draft	97.1698	Probably complete	Providencia stuartii ATCC 25827	471874	1	-	-	-	-	2	1	1	1	-	-	-	1	-	-	-	-	-	-	-	3	-	1	-	-	-	-	-	-	-	-	1	Aerophilic	Aerobe (19999986)	Anaerobe	Aerobe (Aerobe)
Draft	96.2264	Probably complete	Pseudoflavonifractor capillosus ATCC 29799	411467	-	-	-	-	-	-	-	-	-	-	-	-	-	-	-	-	-	-	-	-	-	-	-	-	-	-	-	-	-	-	-	1	Anaerobic	Obiligate anaerobe (19654357)	Anaerobe	NO DATA
Draft	99.0566	Probably complete	Ralstonia sp. 5_7_47FAA	658664	2	-	1	1	-	1	1	1	-	1	1	1	-	-	-	-	-	1	-	-	-	-	-	-	-	-	-	-	-	-	-	2	Aerophilic	Aerobe (18661984)	Aerobe	Aerobe (Aerobe)
Draft	98.1132	Probably complete	Roseburia intestinalis L1-82	536231	-	-	-	-	-	-	-	-	-	-	-	-	-	-	-	-	-	-	-	-	-	-	-	-	-	-	-	-	-	-	-	-	Anaerobic	Obiligate anaerobe (reviewed in 25046162)	Anaerobe	NO DATA
Draft	96.2264	Probably complete	Roseburia inulinivorans DSM 16841	622312	-	-	-	-	-	-	-	-	-	-	-	-	-	-	-	-	-	-	-	-	-	-	-	-	-	-	-	-	-	-	-	-	Anaerobic	Obiligate anaerobe (reviewed in 25046162)	Anaerobe	NO DATA
Draft	98.1132	Probably complete	Ruminococcaceae bacterium D16	552398	-	-	-	-	-	-	-	-	-	-	-	-	-	-	-	-	-	-	-	-	-	-	-	-	-	-	-	-	-	-	-	-	Anaerobic	NO DATA	NO DATA	NO DATA
Finished	100	Finished	Ruminococcus bromii L2-63	657321	-	-	-	-	1	-	-	-	-	-	-	-	-	-	-	-	-	-	-	-	-	-	-	-	-	-	-	-	-	-	-	-	Microaerophilic	Anaerobe (reviewed in 25046162)	Obligate anaerobe	NO DATA
Draft	96.2264	Probably complete	Ruminococcus gnavus ATCC 29149	411470	-	-	-	-	1	-	-	-	-	-	-	-	-	-	-	-	-	-	-	-	-	-	1	-	-	-	-	-	-	-	-	-	Microaerophilic	Anaerobe (reviewed in 25046162)	Anaerobe	NO DATA
Draft	97.1698	Probably complete	Ruminococcus lactaris ATCC 29176	471875	-	-	-	-	-	-	-	-	-	-	-	-	-	-	-	-	-	-	-	-	-	-	1	-	-	-	-	-	-	-	-	-	Anaerobic	Anaerobe (reviewed in 25046162)	Anaerobe	NO DATA
Finished	100	Finished	Ruminococcus obeum A2-162	657314	-	-	-	-	1	-	-	-	-	-	-	-	-	-	-	-	-	-	-	-	-	-	-	-	-	-	-	-	-	-	-	-	Microaerophilic	Anaerobe (reviewed in 25046162)	Anaerobe	NO DATA
Finished	97.1698	Finished	Ruminococcus sp. 18P13	213810	-	-	-	-	-	-	-	-	-	-	-	-	-	-	-	-	-	-	-	-	-	-	-	-	-	-	-	-	-	-	-	-	Anaerobic	Anaerobe (reviewed in 25046162)	Anaerobe	NO DATA
Draft	97.1698	Probably complete	Ruminococcus sp. 5_1_39BFAA	457412	-	-	-	-	-	-	-	-	-	-	-	-	-	-	-	-	-	-	-	-	-	-	1	-	-	-	-	-	-	-	-	-	Anaerobic	Anaerobe (reviewed in 25046162)	Anaerobe	NO DATA
Finished	100	Finished	Ruminococcus sp. SR1/5	657323	-	-	-	-	-	-	-	-	-	-	-	-	-	-	-	-	-	-	-	-	-	-	-	-	-	-	-	-	-	-	-	-	Anaerobic	Anaerobe (reviewed in 25046162)	Anaerobe	NO DATA
Finished	96.2264	Finished	Ruminococcus torques ATCC 27756	411460	-	-	-	-	-	-	-	-	-	-	-	-	-	-	-	-	-	-	-	-	-	-	-	-	-	-	-	-	-	-	-	-	Anaerobic	Anaerobe (reviewed in 25046162)	Anaerobe	NO DATA
Draft	95.3271	Probably complete	Ruminococcus torques L2-14	657313	-	-	-	-	1	-	-	-	-	-	-	-	-	-	-	-	-	-	-	-	-	-	1	-	-	-	-	-	-	-	-	-	Microaerophilic	Anaerobe (reviewed in 25046162)	Anaerobe	NO DATA
Finished	100	Finished	Salmonella enterica Typhimurium LT2	99287	1	-	-	-	-	3	2	1	1	-	-	-	1	1	-	-	-	-	-	1	4	1	1	-	-	-	1	-	-	-	-	1	Aerophilic	Facultative anaerobe (2984680)	Aerobe	Aerobe (Aerobe)
Draft	97.1698	Incomplete	Streptococcus anginosus 1_2_62CV	742820	-	-	-	-	-	-	-	-	-	-	-	-	-	-	-	-	-	1	-	-	-	-	-	-	-	-	-	-	-	-	-	-	Probably anaerobic	Facultative anaerobe (reviewed in 25046162)	Anaerobe	NO DATA
Draft	98.1132	Probably complete	Streptococcus equinus ATCC 9812	525379	-	-	-	-	-	-	-	-	-	-	-	-	-	-	-	-	-	-	1	-	-	-	-	-	-	-	-	-	-	-	-	-	Anaerobic	Facultative anaerobe (reviewed in 25046162)	Facultative	NO DATA
Draft	97.1698	Incomplete	Streptococcus infantarius infantarius ATCC BAA-102	471872	-	-	-	-	-	-	-	-	-	-	-	-	-	-	-	-	-	-	-	-	-	-	-	-	-	-	-	-	-	-	-	-	Probably anaerobic	Facultative anaerobe (reviewed in 25046162)	Facultative	NO DATA
Draft	96.2264	Incomplete	Streptococcus sp. 2_1_36FAA	469609	-	-	-	-	-	-	-	-	-	-	-	-	-	-	-	-	-	-	-	-	-	-	-	-	-	-	-	-	-	-	-	-	Probably anaerobic	Facultative anaerobe (reviewed in 25046162)	Facultative	NO DATA
Draft	97.1698	Probably complete	Subdoligranulum variabile DSM 15176	411471	-	-	-	-	-	-	-	-	-	-	-	-	-	-	-	-	-	1	-	-	-	-	-	-	-	-	-	-	-	2	-	-	Anaerobic	Obiligate anaerobe (reviewed in 25046162)	Anaerobe	NO DATA
Draft	97.1698	Incomplete	Succinatimonas hippei YIT 12066	762983	-	-	-	-	-	1	-	-	-	-	-	-	-	-	-	-	-	-	-	-	-	-	1	-	-	-	-	-	-	-	-	-	At least microaerophilic	Obiligate anaerobe (19749029)	Obligate anaerobe	Aerobe (Aerobe)
Draft	97.1698	Incomplete	Sutterella wadsworthensis 3_1_45B	742821	-	-	-	-	-	1	-	1	-	-	-	-	-	1	-	-	-	-	-	-	-	-	1	1	-	-	-	-	-	-	-	2	At least microaerophilic	Anaerobe or microaerophile (reviewed in 25046162)	NO DATA	Aerobe (Aerobe)
Draft	98.1132	Probably complete	Veillonella sp. 3_1_44	457416	-	-	-	-	-	1	1	-	-	-	1	-	-	-	-	-	-	-	-	-	-	-	-	-	-	-	-	-	-	-	-	1	Microaerophilic	Anaerobe (1622213)	Anaerobe	Aerobe (Aerobe)
Draft	98.1132	Probably complete	Veillonella sp. 6_1_27	450749	-	-	-	-	-	1	1	-	-	-	-	-	-	-	-	-	-	1	-	-	-	-	-	-	-	-	-	-	-	-	-	1	Microaerophilic	Anaerobe (1622213)	Anaerobe	Aerobe (Aerobe)
Draft	96.2264	Incomplete	Weissella paramesenteroides ATCC 33313	585506	-	-	-	-	-	1	-	-	-	-	-	-	-	-	-	-	-	-	-	-	-	-	-	-	-	-	-	-	-	-	-	-	At least microaerophilic	Facultative anaerobe (12148637)	Aerobe	Aerobe (Aerobe)
Comparisons of the results of current study with IMG metadata and pathway assertion data
Controversy between metadata and pathway assertion data. Results of current research are in agreement with pathway assertion data.				42
Disagreement of results of current research with metadata.				14
Results of current research are in agreement with both metadata and pathway assertion data.				56
Results of current research are in agreement with metadata.				123
Results of current research are in agreement with pathway assertion data.				5
No IMG data				14
Comparison with the literature data for microbial genus (reviewed in Albenberg et al., 2014, Gastroenterology, 147(5): 1055–63)
Results of current research are in agreement with experimental data for microbial genus.				211
Results of current research are in disagreement with experimental data for microbial genus.				35
