# Supplementary material for: Systematic genomic analysis reveals the complementary aerobic and anaerobic respiration capacities of the human gut microbiota
Source: Front Microbiol. 2014 Dec 5;5:674. doi: 10.3389/fmicb.2014.00674 (PMC4257093; doi:10.3389/fmicb.2014.00674)
Supplement: Supplementary file 5 [file Table5.XLSX]

## Sheet: Table S5
Table S3. Enzymes and transporters for nitrogen oxides metabolism in finished reference genomes. Only complete genomes with the pathways are shown. Incomplete pathways are marked by blue font.
Genome	Nitrate to nitrite reduction			Nitrite to ammonium reduction		Denitrification			Transporters					Enzyme set number	Pathway
	Nar	Nas	Nap	Nrf	NirBD	NirK	Nor	Nos	NarK	NarT	NasA	NasFED	NirC
	Respiratory nitrate reductase, cytoplasmic	Assimilatory nitrate reductase, cytoplasmic	Respiratory nitrate reductase, periplasmic	Respiratory nitrite reductase, periplasmic	Assimilatory nitrite reductase, cytoplasmic	Nitrite reductase, periplasmic	Nitric oxide reductase, periplasmic	Nitrous oxide reductase, periplasmic	Nitrite-nitrite antiporter	Nitrite-nitrite antiporter, predicted	Nitrate transporter	Nitrate ABC transporter	Nitrite transporter
Acinetobacter junii SH205	1	1	-	-	1	-	-	-	1	-	1	-	-	3	NO3 to NH4
Actinomyces odontolyticus ATCC 17982	1	-	-	-	-	1	-	-	1	-	-	-	-	12	NO3 to NO
Bacillus subtilis subtilis 168	1	1	-	-	1	-	-	-	-	-	1	-	-	3	NO3 to NH4
Bacteroides caccae ATCC 43185	-	-	-	1	-	-	-	-	-	-	-	-	-	11	NO2 to NH4
Bacteroides cellulosilyticus DSM 14838	-	-	-	1	-	-	-	-	-	-	-	-	-	11	NO2 to NH4
Bacteroides fragilis 3_1_12	-	-	-	1	-	-	-	-	-	-	-	-	-	11	NO2 to NH4
Bacteroides fragilis NCTC 9343	-	-	-	1	-	-	-	-	-	-	-	-	-	11	NO2 to NH4
Bacteroides fragilis YCH46	-	-	-	1	-	-	-	-	-	-	-	-	-	11	NO2 to NH4
Bacteroides intestinalis 341, DSM 17393	-	-	-	1	-	-	-	-	-	-	-	-	-	11	NO2 to NH4
Bacteroides ovatus ATCC 8483	-	-	-	1	-	-	-	-	-	-	-	-	-	11	NO2 to NH4
Bacteroides ovatus SD CC 2a	-	-	-	1	-	-	-	-	-	-	-	-	-	11	NO2 to NH4
Bacteroides ovatus SD CMC 3f	-	-	-	1	-	-	-	-	-	-	-	-	-	11	NO2 to NH4
Bacteroides sp. 1_1_30	-	-	-	1	-	-	-	-	-	-	-	-	-	11	NO2 to NH4
Bacteroides sp. 1_1_6	-	-	-	1	-	-	-	-	-	-	-	-	-	11	NO2 to NH4
Bacteroides sp. 2_1_16	-	-	-	1	-	-	-	-	-	-	-	-	-	11	NO2 to NH4
Bacteroides sp. 2_1_22	-	-	-	1	-	-	-	-	-	-	-	-	-	11	NO2 to NH4
Bacteroides sp. 2_1_33B	-	-	-	1	-	-	-	-	-	-	-	-	-	11	NO2 to NH4
Bacteroides sp. 2_1_7	-	-	-	1	-	-	-	-	-	-	-	-	-	11	NO2 to NH4
Bacteroides sp. 2_2_4	-	-	-	1	-	-	-	-	-	-	-	-	-	11	NO2 to NH4
Bacteroides sp. 20_3	-	-	-	1	-	-	-	-	-	-	-	-	-	11	NO2 to NH4
Bacteroides sp. 3_1_19	-	-	-	1	-	-	-	-	-	-	-	-	-	11	NO2 to NH4
Bacteroides sp. 3_1_23	-	-	-	1	-	-	-	-	-	-	-	-	-	11	NO2 to NH4
Bacteroides sp. 3_2_5	-	-	-	2	-	-	-	-	-	-	-	-	-	11	NO2 to NH4
Bacteroides sp. D1	-	-	-	1	-	-	-	-	-	-	-	-	-	11	NO2 to NH4
Bacteroides sp. D2	-	-	-	1	-	-	-	-	-	-	-	-	-	11	NO2 to NH4
Bacteroides sp. D22	-	-	-	1	-	-	-	-	-	-	-	-	-	11	NO2 to NH4
Bacteroides thetaiotaomicron VPI-5482	-	-	-	1	-	-	-	-	-	-	-	-	-	11	NO2 to NH4
Bacteroides uniformis ATCC 8492	-	-	-	1	-	-	-	-	-	-	-	-	-	11	NO2 to NH4
Bacteroides xylanisolvens SD CC 1b	-	-	-	1	-	-	-	-	-	-	-	-	-	11	NO2 to NH4
Bacteroides xylanisolvens XB1A	-	-	-	1	-	-	-	-	-	-	-	-	-	11	NO2 to NH4
Bilophila wadsworthia 3_1_6	1	-	1	1	-	-	-	-	-	1	-	-	-	5	NO3 to NH4
Campylobacter coli JV20	-	-	1	1	-	-	-	-	-	-	-	-	-	8	NO3 to NH4
Campylobacter upsaliensis JV21	-	-	1	1	-	-	-	-	-	-	-	-	-	8	NO3 to NH4
Citrobacter sp. 30_2	2	1	1	1	1	-	-	-	1	-	-	1	1	2	NO3 to NH4
Citrobacter youngae ATCC 29220	2	-	1	1	1	-	-	-	1	-	-	-	-	1	NO3 to NH4
Clostridiales sp. 1_7_47FAA	-	1	-	-	2	-	-	-	-	-	-	-	-	7	NO3 to NH4
Clostridium asparagiforme DSM 15981	-	1	-	-	2	-	-	-	-	-	-	-	-	7	NO3 to NH4
Clostridium sp. 7_2_43FAA	-	2	-	-	2	-	-	-	-	-	-	-	-	7	NO3 to NH4
Corynebacterium ammoniagenes DSM 20306	1	-	-	-	-	-	-	-	1	-	-	-	-	9	NO3 to NO2
Desulfovibrio sp. 3_1_syn3	1	-	1	1	-	-	-	-	-	1	-	-	-	5	NO3 to NH4
Eggerthella sp. 1_3_56FAA	-	-	1	-	-	-	-	-	-	-	-	-	-	10	NO3 to NO2
Enterobacter cancerogenus ATCC 35316	2	1	-	-	2	-	-	-	1	-	-	1	-	3	NO3 to NH4
Enterobacteriaceae bacterium 9_2_54FAA	1	-	1	-	1	-	-	-	1	-	-	-	1	6	NO3 to NH4
Escherichia coli O157:H7 Sakai (EHEC)	2	-	1	1	1	-	-	-	1	-	-	-	1	1	NO3 to NH4
Escherichia coli SE11	2	-	1	1	1	-	-	-	1	-	-	-	1	1	NO3 to NH4
Escherichia coli str. K-12, MG1655	2	-	1	1	1	-	-	-	1	-	-	-	1	1	NO3 to NH4
Escherichia coli UTI89 (UPEC)	2	-	1	1	1	-	-	-	1	-	-	-	1	1	NO3 to NH4
Escherichia sp. 3_2_53FAA	2	-	1	1	1	-	-	-	1	-	-	-	1	1	NO3 to NH4
Escherichia sp. 4_1_40B	2	-	1	1	1	-	-	-	1	-	-	-	1	1	NO3 to NH4
Fusobacterium mortiferum ATCC 9817	-	1	-	-	1	-	-	-	-	-	-	-	-	7	NO3 to NH4
Fusobacterium ulcerans ATCC 49185	-	1	-	-	1	-	-	-	-	-	-	-	-	7	NO3 to NH4
Gordonibacter pamelaeae 7-10-1-bT, DSM 19378	-	-	1	-	-	-	-	-	-	-	-	-	-	10	NO3 to NO2
Helicobacter canadensis MIT 98-5491	-	-	1	1	-	-	-	-	-	-	-	-	-	8	NO3 to NH4
Helicobacter cinaedi CCUG 18818	-	-	1	1	-	-	-	-	-	-	-	-	-	8	NO3 to NH4
Helicobacter pullorum MIT 98-5489	-	-	1	1	-	-	-	-	-	-	-	-	-	8	NO3 to NH4
Klebsiella sp. 1_1_55	1	1	-	-	1	-	-	-	1	-	-	1	-	3	NO3 to NH4
Lactobacillus antri DSM 16041	1	-	-	-	-	-	-	-	1	-	-	-	-	9	NO3 to NO2
Lactobacillus fermentum IFO 3956	1	-	-	-	-	-	1	-	1	-	-	-	-	13	NO3 to NO2 / NO to N2O
Lactobacillus plantarum WCFS1	1	-	-	-	-	-	-	-	1	-	-	-	-	9	NO3 to NO2
Lactobacillus reuteri CF48-3A	1	-	-	-	-	-	-	-	1	-	-	-	-	9	NO3 to NO2
Lactobacillus reuteri F275, JCM 1112	1	-	-	-	-	-	-	-	1	-	-	-	-	9	NO3 to NO2
Lactobacillus reuteri MM2-3	1	-	-	-	-	-	-	-	1	-	-	-	-	9	NO3 to NO2
Lactobacillus reuteri MM4-1A	1	-	-	-	-	-	-	-	1	-	-	-	-	9	NO3 to NO2
Lactobacillus reuteri SD2112, ATCC 55730	1	-	-	-	-	-	-	-	1	-	-	-	-	9	NO3 to NO2
Mitsuokella multacida DSM 20544	1	-	-	-	-	-	-	-	1	-	-	-	-	9	NO3 to NO2
Parabacteroides distasonis ATCC 8503	-	-	-	1	-	-	-	-	-	-	-	-	-	11	NO2 to NH4
Parabacteroides sp. D13	-	-	-	1	-	-	-	-	-	-	-	-	-	11	NO2 to NH4
Providencia rettgeri DSM 1131	1	-	1	1	-	-	-	-	1	-	-	-	-	5	NO3 to NH4
Providencia stuartii ATCC 25827	1	-	1	1	-	-	-	-	1		-	-	-	5	NO3 to NH4
Ralstonia sp. 5_7_47FAA	1	1	1	-	1	1	1	1	1	-	1	-	-	4	NO3 to N2
Salmonella enterica Typhimurium LT2	2	-	1	1	1	-	-	-	1	-	-	-	1	1	NO3 to NH4
Veillonella sp. 3_1_44	1	-	-	-	-	-	1	-	1	-	-	-	-	13	NO3 to NO2 / NO to N2O
Veillonella sp. 6_1_27	1	-	-	-	-	-	1	-	1	-	-	-	-	13	NO3 to NO2 / NO to N2O
